# Supplementary material for: Downregulation of zinc finger protein 71 in laryngeal squamous cell carcinoma tissues and its potential molecular mechanism and clinical significance: a study based on immunohistochemistry staining and data mining
Source: World J Surg Oncol. 2022 Nov 11;20:359. doi: 10.1186/s12957-022-02823-8 (PMC9650879; doi:10.1186/s12957-022-02823-8)
Supplement: Supplementary file 1 — Additional file 1: Table S1. Raw data for IHC staining. [file 12957_2022_2823_MOESM1_ESM.xlsx]

## Sheet: Sheet1
Table S1. Raw data for IHC staining.
Number	Position	Type	Age	Gender	T_stage	N_stage	M_stage	Score
HNT1021	A1	normal tissues of laryngeal	55	M				12
HNT1021	A2	normal tissues of laryngeal	62	F				8
HNT1021	A3	normal tissues of laryngeal	71	M				12
HNT1021	A4	normal tissues of laryngeal	57	M				12
HNT1021	A5	normal tissues of laryngeal	26	M				6
HNT1021	A6	normal tissues of laryngeal	54	M				12
HNT1021	A12	laryngeal sqoumous cell carcinoma	57	M	T4	N0	M0	6
HNT1021	A13	laryngeal sqoumous cell carcinoma	67	M	T2	N1	M0	2
HNT1021	B1	laryngeal sqoumous cell carcinoma	63	M	T3	N1	M0	2
HNT1021	B2	laryngeal sqoumous cell carcinoma	60	M	T2	N0	M0	6
HNT1021	B3	laryngeal sqoumous cell carcinoma	42	M	T2	N1	M0	2
HNT1021	B4	laryngeal sqoumous cell carcinoma	64	M	T1	N1	M0	0
HNT1021	B5	laryngeal sqoumous cell carcinoma	55	M	T2	N0	M0	6
HNT1021	B6	laryngeal sqoumous cell carcinoma	48	M	T1	N0	M0	12
HNT1021	B8	laryngeal sqoumous cell carcinoma	55	M	T3	N1	M0	4
HNT1021	B10	laryngeal sqoumous cell carcinoma	44	M	T1	N2	M0	4
HNT1021	B12	laryngeal sqoumous cell carcinoma	56	M	T3	N2	M0	0
HNT1021	C3	laryngeal sqoumous cell carcinoma	68	M	T2	N0	M0	4
HNT1021	D3	laryngeal sqoumous cell carcinoma	61	M	T1	N0	M0	4
HNT1021	D6	laryngeal sqoumous cell carcinoma	58	F	T3	N0	M0	8
HNT1021	D7	laryngeal sqoumous cell carcinoma	52	M	T3	N1	M0	2
HNT1021	D11	laryngeal sqoumous cell carcinoma	56	M	T2	N0	M0	8
HNT1021	D12	laryngeal sqoumous cell carcinoma	51	M	T3	N1	M0	2
HNT1021	E3	laryngeal sqoumous cell carcinoma	58	M	T3	N2	M0	8
HNT1021	E6	laryngeal sqoumous cell carcinoma	78	M	T3	N0	M0	8
HNT1021	E7	laryngeal sqoumous cell carcinoma	46	M	T4	N0	M0	4
HNT1021	E11	laryngeal sqoumous cell carcinoma	59	M	T4	N2	M0	4
HNT1021	F4	laryngeal sqoumous cell carcinoma	44	M	T1	N1	M0	6
HNT1021	F5	laryngeal sqoumous cell carcinoma	55	M	T3	N0	M0	4
HNT1021	F6	laryngeal sqoumous cell carcinoma	50	M	T4	N0	M0	8
HNT1021	F7	laryngeal sqoumous cell carcinoma	62	M	T4	N1	M0	4
HNT1021	F8	laryngeal sqoumous cell carcinoma	61	M	T3	N1	M0	4
HNT1021	F9	laryngeal sqoumous cell carcinoma	62	M	T1	N1	M0	8
HNT1021	F11	laryngeal sqoumous cell carcinoma	67	M	T2	N0	M0	4
HNT1021	F13	laryngeal sqoumous cell carcinoma	62	M	T2	N2	M0	4
HNT1021	G1	laryngeal sqoumous cell carcinoma	69	M	T1	N1	M0	0
HNT1021	G4	laryngeal sqoumous cell carcinoma	67	M	T3	N2	M0	2
HNT1021	G8	laryngeal sqoumous cell carcinoma	43	M	T3	N2	M0	4
HNT1021	H12	laryngeal sqoumous cell carcinoma	50	M	T1	N0	M0	4
HNT1021	I1	normal tissue of laryngeal	34	F				12
HNT1021	I2	normal tissues of laryngeal	22	M				8
HNT1021	I3	normal tissues of laryngeal	38	F				12
HNT1021	I4	normal tissues of laryngeal	26	M				8
HNT1021	I5	normal tissues of laryngeal	59	M				12
HNT1021	I6	normal tissues of laryngeal	37	M				12
HNT1021	I7	normal tissues of laryngeal	54	M				12
HNT1021	I8	normal tissues of laryngeal	48	F				12
HNT1021	I9	normal tissues of laryngeal	54	M				12
HNT1021	I10	normal tissues of laryngeal	70	M				12
HNT1021	I11	normal tissues of laryngeal	25	F				8
in-house immunohistochemistry staining	-	benign papilloma of laryngeal tissues						8
in-house immunohistochemistry staining	-	benign papilloma of laryngeal tissues						12
in-house immunohistochemistry staining	-	benign papilloma of laryngeal tissues						12
in-house immunohistochemistry staining	-	benign papilloma of laryngeal tissues						12
in-house immunohistochemistry staining	-	benign papilloma of laryngeal tissues						8
in-house immunohistochemistry staining	-	benign papilloma of laryngeal tissues						12
in-house immunohistochemistry staining	-	normal tissues of laryngeal						8
in-house immunohistochemistry staining	-	normal tissues of laryngeal						8
in-house immunohistochemistry staining	-	normal tissues of laryngeal						6
in-house immunohistochemistry staining	-	normal tissues of laryngeal						8
in-house immunohistochemistry staining	-	normal tissues of laryngeal						8
in-house immunohistochemistry staining	-	normal tissues of laryngeal						12
