# Supplementary material for: Downregulation of zinc finger protein 71 in laryngeal squamous cell carcinoma tissues and its potential molecular mechanism and clinical significance: a study based on immunohistochemistry staining and data mining
Source: World J Surg Oncol. 2022 Nov 11;20:359. doi: 10.1186/s12957-022-02823-8 (PMC9650879; doi:10.1186/s12957-022-02823-8)
Supplement: Supplementary file 3 — Additional file 3: Table S3. Expression values of ZNF71 extracted from included datasets. [file 12957_2022_2823_MOESM3_ESM.xlsx]

## Sheet: Sheet1
																Table S3. Expression values of ZNF71 extracted from included datasets.
GPL6244	ID	ZNF71		GPL20301	ID	ZNF71		GSE29330	ID	ZNF71		GSE51985	ID	ZNF71		GSE59102	ID	ZNF71		GSE84957	ID	ZNF71		GSE117005	ID	ZNF71		GSE137308	ID	ZNF71		GSE143224	ID	ZNF71		TCGA-LSCC	ID	ZNF71
	N	7.40569			N	2.31751			N	3.73396			N	-2.14044			N	7.50444			N	2.60936			N	7.14984			N	4.1745			N	7.5092			N	-0.51222
	N	7.40249			N	1.74848			N	3.96511			N	3.3895			N	6.98937			N	2.7586			N	6.40713			N	4.34695			N	7.5448			N	-0.263086
	N	7.29492			N	2.67138			N	3.95972			N	-2.24829			N	7.57922			N	1.648			N	6.86281			N	3.95463			N	7.5364			N	-0.0901645
	N	7.06717			N	2.18373			N	3.89372			N	-1.60422			N	7.56894			N	2.4908			N	5.15863			N	3.23505			N	7.4992			N	-0.256261
	N	7.09728			N	1.25154			N	3.61859			N	3.03611			N	7.53952			N	3.03363			N	6.88303			N	3.35775			N	7.7012			N	-0.120256
	N	7.1706			N	1.87531			T	4.14956			N	-1.48192			N	7.23678			N	3.99117			T	6.57002			N	3.02474			N	7.4952			N	-0.501339
	N	7.28566			N	1.88616			T	3.33171			N	-1.59024			N	7.36961			N	1.35377			T	4.43441			T	2.91847			N	7.4381			N	-0.289676
	N	7.12884			N	1.86842			T	4.61167			N	3.07013			N	7.26839			N	2.52637			T	4.71057			T	3.95583			N	7.5616			N	-0.0677684
	N	7.20638			N	1.91859							N	2.37328			N	7.1772			N	1.44277			T	5.85259			T	2.78119			N	7.7368			N	-0.184566
	N	6.96808			N	2.02176							N	-2.76359			N	8.38877			T	4.09401			T	6.92752			T	3.85599			N	7.4633			N	0.110087
	N	7.20706			N	1.694							T	-0.56362			N	8.04016			T	1.3513							T	4.83236			N	7.393			N	-0.521211
	T	6.87063			N	1.95676							T	1.76466			N	7.08804			T	2.96786							T	3.69765			T	7.786			N	0.187063
	T	7.60408			N	2.03341							T	-1.30236			N	7.86722			T	1.38284											T	7.558			T	0.633072
	T	6.98605			N	1.97001							T	-2.02438			T	7.7994			T	1.36091											T	7.6392			T	-0.050346
	T	7.27204			N	1.83032							T	3.46351			T	7.91823			T	3.30047											T	7.7528			T	-1.52573
	T	6.72414			N	2.04195							T	2.27125			T	7.41623			T	1.56324											T	7.376			T	0.393265
	T	7.1629			N	2.16306							T	3.08311			T	8.1164			T	4.28652											T	7.4412			T	-3.08802
	T	8.26069			N	1.77902							T	1.77862			T	6.23394			T	3.43998											T	7.4044			T	0.302066
	T	7.35907			N	1.83976							T	3.79835			T	4.11729															T	7.7508			T	0.0334965
	T	7.11107			N	2.15981							T	-2.50076			T	6.12795															T	7.3476			T	-0.154092
	T	7.21635			N	2.33843											T	6.39109															T	7.4672			T	-2.34689
	T	6.62018			N	2.29919											T	6.26735															T	7.4409			T	-0.76903
					N	1.87062											T	6.75853															T	7.45			T	-1.8358
					N	2.25135											T	7.50933															T	7.3852			T	1.15263
					N	1.97907											T	6.31817															T	6.8252			T	0.297517
					N	1.58122											T	6.44359																			T	0.566526
					N	1.58529											T	7.34014																			T	-0.928962
					N	1.70487											T	8.00188																			T	-0.372522
					N	2.25448											T	7.24882																			T	0.193001
					N	1.83469											T	7.93335																			T	0.289269
					N	1.70417											T	7.13445																			T	-2.4054
					N	1.54204											T	6.23165																			T	0.361478
					N	2.20544											T	5.84764																			T	0.235891
					N	1.52843											T	6.99963																			T	1.2494
					N	2.2409											T	7.7384																			T	-0.520489
					N	2.63392											T	6.47272																			T	0.875402
					N	2.81541											T	3.27242																			T	0.0709849
					N	2.55445											T	6.04707																			T	-0.694805
					N	0.696558											T	6.62708																			T	-2.29993
					N	1.79253											T	8.56562																			T	0.373056
					N	2.86577											T	6.96255																			T	-0.743201
					N	2.0311											T	8.02013																			T	1.22183
					N	1.97229																															T	0.343762
					N	1.75479																															T	-0.637492
					N	2.49144																															T	0.078129
					N	2.20459																															T	-2.26621
					N	2.50501																															T	-0.812622
					N	1.95073																															T	-0.104134
					N	3.24106																															T	0.0524833
					N	2.79254																															T	-0.0687543
					N	2.37219																															T	-2.22456
					N	2.1678																															T	-2.87437
					N	2.8429																															T	-0.189085
					N	2.2505																															T	0.190239
					N	2.45888																															T	-2.28341
					N	2.05362																															T	-2.16054
					N	2.09946																															T	0.193132
					N	2.3083																															T	0.830399
					N	1.73779																															T	0.275412
					N	2.67598																															T	-0.498306
					N	2.16306																															T	-0.185865
					N	1.22605																															T	0.248514
					N	1.84581																															T	-2.54575
					N	1.87368																															T	-0.777938
					N	1.82538																															T	-1.07028
					N	2.01029																															T	0.154785
					N	1.66836																															T	-0.772774
					N	1.92921																															T	0.736058
					N	2.00571																															T	-0.0532758
					N	1.93538																															T	0.602267
					N	1.81802																															T	0.809089
					N	2.02108																															T	-1.54856
					N	2.1382																															T	0.264261
					N	1.76624																															T	-2.5483
					N	1.82246																															T	0.494483
					N	2.13113																															T	-0.933226
					N	2.32942																															T	0.564503
					N	2.29177																															T	0.168309
					N	1.83169																															T	-0.0590284
					N	2.23593																															T	0.135129
					N	1.97384																															T	1.07619
					N	1.55389																															T	-2.2853
					N	1.57329																															T	-2.41917
					N	1.67869																															T	-2.62498
					N	2.23934																															T	-1.84219
					N	1.8152																															T	0.0343433
					N	1.67173																															T	-0.386104
					N	1.50891																															T	-1.12637
					N	2.19741																															T	-0.836367
					N	1.50378																															T	0.0358071
					N	2.20773																															T	-0.899287
					N	2.62691																															T	0.36058
					N	2.80905																															T	-0.253469
					N	2.54749																															T	-0.136073
					N	0.664581																															T	0.716812
					N	1.7562																															T	-1.63071
					N	2.0027																															T	-1.15957
					N	1.74204																															T	0.174099
					N	2.48111																															T	0.0106811
					N	2.19198																															T	-2.01657
					N	2.48111																															T	0.235055
					N	1.93538																															T	-1.51076
					N	3.26442																															T	0.60247
					N	2.77164																															T	-3.19556
					N	2.33683																															T	-2.64859
					N	2.15494																															T	-0.0652743
					N	2.85073																															T	-1.76622
					N	2.23593																															T	-0.330914
					N	2.44327																															T	-1.50788
					N	2.03898																															T	0.45351
					T	2.14898																															T	-2.81814
					T	1.92845																															T	0.418851
					T	2.68591																															T	-2.82375
					T	1.51205																															T	0.275412
					T	1.11401																															T	-3.1792
					T	2.66611																															T	1.41013
					T	0.824768																															T	-1.38672
					T	1.52712																															T	-2.05571
					T	2.84768																															T	0.372217
					T	1.72874																															T	-1.11947
					T	0.565565																															T	-0.324776
					T	1.59506																															T	0.742819
					T	2.11433																															T	0.444522
					T	2.21111																															T	0.49359
					T	1.05084																															T	-1.95832
					T	2.07493																															T	0.501014
					T	0.46557																															T	0.839658
					T	2.65833																															T	-0.218668
					T	2.8611
					T	0.988463
					T	6.29636
					T	2.17787
					T	1.81457
					T	3.4736
					T	1.37211
					T	0.589864
					T	2.28844
					T	0.583646
					T	1.49451
					T	1.3953
					T	4.2872
					T	1.57785
					T	1.5918
					T	3.01456
					T	0.676202
					T	0.78456
					T	0.487113
					T	1.79325
					T	0.541353
					T	1.40581
					T	3.02396
					T	0.958037
					T	2.32161
					T	0.408907
					T	2.10567
					T	2.85457
					T	2.75488
					T	0.852387
					T	3.78712
					T	1.99524
					T	1.13561
					T	1.879
					T	2.19353
					T	1.83631
					T	0.589864
					T	2.69123
					T	4.36402
					T	2.13431
					T	1.57997
					T	2.15345
					T	1.4652
					T	4.30563
					T	1.93538
					T	2.6723
					T	1.47817
					T	1.07396
					T	2.66885
					T	0.792508
					T	1.51205
					T	1.72037
					T	0.534348
					T	2.09156
					T	2.20773
					T	1.02219
					T	2.0568
					T	0.40673
					T	2.65482
					T	2.86488
					T	0.964903
					T	6.36468
					T	1.78973
					T	3.483
					T	1.33247
					T	0.554392
					T	2.27723
					T	0.524038
					T	1.34842
					T	1.54391
					T	1.57654
					T	3.00772
					T	0.607263
					T	0.750541
					T	0.428896
					T	1.7562
					T	0.492695
					T	1.36488
					T	0.926032
					T	0.3561
					T	2.10095
					T	2.8383
					T	2.77164
					T	0.834656
					T	3.80033
					T	1.9862
					T	1.11244
					T	1.8583
					T	2.19275
					T	1.79325
					T	0.527887
					T	2.68224
