# Supplementary material for: Downregulation of zinc finger protein 71 in laryngeal squamous cell carcinoma tissues and its potential molecular mechanism and clinical significance: a study based on immunohistochemistry staining and data mining
Source: World J Surg Oncol. 2022 Nov 11;20:359. doi: 10.1186/s12957-022-02823-8 (PMC9650879; doi:10.1186/s12957-022-02823-8)
Supplement: Supplementary file 4 — Additional file 4: Table S4. Gene list of positively and differentially co-expressed genes of ZNF71. [file 12957_2022_2823_MOESM4_ESM.xlsx]

## Sheet: Sheet1
Table S4. Gene list of positively and differentially co-expressed genes of ZNF71.
ZNF71
ZFP28
ZNF160
ZNF568
ADAMTS19
C19orf18
ID4
ZNF175
ZNF350
ZNF470
ZNF528
ZNF808
ZNF85
KBTBD11
ZNF329
ZNF347
ZNF583
ZNF829
ARHGEF2
ASXL3
HAND2
IL17RD
ITGA10
KALRN
KCNK5
KDM3B
NDST1
OSR1
PKNOX2
RASSF2
SERTAD4
SOX8
XYLT1
ZIK1
ZNF582
ZNF610
ZNF880
ZSCAN18
ARMCX1
CADM1
DENND2A
GRIK3
NR2F1
PCBP4
RAB9B
SP5
SPRY3
SPTBN4
ZBTB20
ZNF491
ZNF493
ZNF615
ZNF649
ZNF665
ZNF717
ZNF83
ZNF91
SCN4B
PCDH9
AFF3
ARHGAP6
C9orf95
CCDC85A
CRELD1
CYB561D2
FGL2
FLI1
GIMAP1
GIMAP7
GIMAP8
HERC1
IGFBP5
KLHL3
LMO2
MPRIP
NUDT16
POLR3GL
RASL12
S1PR1
SCML4
SNED1
TMX4
ZNF345
ZNF420
ZNF701
ZNF790
RSPO3
VIPR2
ABLIM2
AMOTL2
C2CD2L
OSBPL10
PLEKHG1
RGS14
TINF2
ADM2
CDC42BPG
FOXF1
FOXO3
GDF7
MAN2B2
PTPN23
SCRIB
STK11IP
TAL1
TRIM56
ZFYVE28
