# Supplementary material for: Downregulation of zinc finger protein 71 in laryngeal squamous cell carcinoma tissues and its potential molecular mechanism and clinical significance: a study based on immunohistochemistry staining and data mining
Source: World J Surg Oncol. 2022 Nov 11;20:359. doi: 10.1186/s12957-022-02823-8 (PMC9650879; doi:10.1186/s12957-022-02823-8)
Supplement: Supplementary file 5 — Additional file 5: Table S5. Pearson correlation analysis between ZNF71 and its putative target genes which relates to tight junction. [file 12957_2022_2823_MOESM5_ESM.xlsx]

## Sheet: Sheet1
Table S5. Pearson correlation analysis between ZNF71 and its putative target genes which relates to “Tight junction”
Tight junction related genes	Pearson,r	P value
CLDN11	0.19	0.00011
SLC9A3R1	-0.087	0.071
WHAMM	0.16	0.0011
JAM3	0.17	0.00043
MARVELD2	0.17	0.00026
PPP2R1A	0.27	1.4e-08
PPP2R2A	0.059	0.22
OCLN	0.11	0.024
CRB3	0.035	0.46
CD1E	-0.00033	0.99
CD1C	-0.028	0.56
PRKACB	0.16	0.00076
PARD6B	0.13	0.0065
DLG3	0.32	7.8e-12
JAM2	0.07	0.15
CLDN4	-0.0061	0.9
TJP3	-0.062	0.2
MYH14	0.074	0.13
